# Supplementary material for: Managing slow-moving item: a zero-inflated truncated normal approach for modeling demand
Source: PeerJ Comput Sci. 2020 Sep 14;6:e298. doi: 10.7717/peerj-cs.298 (PMC7924499; doi:10.7717/peerj-cs.298)
Supplement: Supplemental Information 2 [file peerj-cs-06-298-s002.xlsx]

## Sheet: Hoja1
Day	Actual Data Salbutamol
1	15
2	18
3	31
4	0
5	23
6	0
7	0
8	22
9	17
10	19
11	17
12	14
13	0
14	0
15	0
16	12
17	21
18	18
19	0
20	0
21	19
22	0
23	16
24	21
25	22
26	0
27	0
28	25
29	23
30	0
31	21
32	0
33	25
34	10
35	0
36	20
37	15
38	30
39	21
40	28
41	19
42	0
43	25
44	0
45	18
46	19
47	23
48	16
49	20
50	0
51	18
52	21
53	18
54	19
55	18
56	25
57	9
58	20
59	25
60	24
61	24
62	24
63	23
64	20
65	29
66	0
67	24
68	28
69	0
70	0
71	17
72	18
73	19
74	21
75	17
76	18
77	19
78	24
79	22
80	28
81	20
82	30
83	21
84	20
85	0
86	21
87	26
88	0
89	16
90	16
91	22
92	0
93	13
94	20
95	11
96	30
97	27
98	21
99	0
100	13
101	0
102	0
103	19
104	16
105	0
106	14
107	0
108	17
109	19
110	0
111	0
112	23
113	13
114	0
115	0
116	17
117	15
118	0
119	21
120	23
121	0
122	15
123	18
124	0
125	14
126	0
127	19
128	21
129	17
130	28
131	19
132	16
133	0
134	18
135	0
136	23
137	15
138	22
139	19
140	0
141	19
142	0
143	24
144	23
145	19
146	17
147	18
148	22
149	24
150	0
151	22
152	20
153	0
154	15
155	24
156	14
157	0
158	0
159	16
160	18
161	22
162	22
163	23
164	20
165	0
166	22
167	29
168	26
169	19
170	25
171	15
172	19
173	0
174	25
175	0
176	20
177	24
178	0
179	0
180	0
